# Supplementary material for: Prevalence and recurrence rates of spontaneous pneumothorax in patients with diffuse cystic lung diseases in China
Source: Orphanet J Rare Dis. 2025 Feb 11;20:69. doi: 10.1186/s13023-025-03587-6 (PMC11816762; doi:10.1186/s13023-025-03587-6)
Supplement: Supplementary file 1 — Supplementary Material 1 [file 13023_2025_3587_MOESM1_ESM.xlsx]

## Sheet: Imaging Findings in 41 Cases of
	Patient ID	Gender	Age	Cysts: Unilateral/bilateral	Cyst Shape:Round/Oval/Irregular	Cyst Distribution:Upper dom/ lower dom/ Diffuse/Scattered distribution	Cyst #: 3-10/ 11-20/20-50/>50	Size of largest cyst, mm	Imaging diagnosis
	1	F	46	Bilateral	Round/Oval	Diffuse	>50	12	DCLD
	2	F	63	Bilateral	Round/Irregular	Diffuse	>50	18	DCLD
	3	M	49	Bilateral	Round/Oval	Diffuse	>50	13	DCLD
	4	F	42	Bilateral	Oval/Irregular	lower dom	20-50	26	DCLD
	5	M	32	Bilateral	Oval/Irregular	Upper dom	11-20	88	DCLD
	6	F	70	Bilateral	Round/Oval	Diffuse	>50	18	DCLD
	7	F	34	Bilateral	Round/Oval	Diffuse	>50	11	DCLD
	8	F	59	Bilateral	Round/Oval	Diffuse	>50	14	DCLD
	9	F	51	Bilateral	Round/Oval	Diffuse	20-50	12	DCLD
	10	F	35	Bilateral	Round/Oval	Diffuse	>50	28	DCLD
	11	F	39	Bilateral	Round/Oval	Scattered distribution	20-50	19	DCLD
	12	F	50	Bilateral	Round/Irregular	Diffuse	>50	10	DCLD
	13	F	50	Bilateral	Round/Irregular	Scattered distribution	11-20	18	DCLD
	14	F	68	Bilateral	Round/Oval	Diffuse	20-50	16	DCLD
	15	F	49	Bilateral	Round	Diffuse	>50	19	DCLD
	16	F	51	Bilateral	Round	Diffuse	>50	8	DCLD
	17	F	30	Bilateral	Round/Oval	Diffuse	20-50	11	DCLD
	18	F	37	Bilateral	Round	Diffuse	>50	12	DCLD
	19	F	53	Bilateral	Round	Diffuse	20-50	12	DCLD
	20	F	45	Bilateral	Round	Diffuse	>50	16	DCLD
	21	F	41	Bilateral	Round/Oval	Diffuse	>50	16	DCLD
	22	F	35	Bilateral	Round/Oval	Diffuse	>50	12	DCLD
	23	F	56	Bilateral	Round/Oval	Scattered distribution	11-20	8	DCLD
	24	F	56	Bilateral	Round/Oval	Diffuse	>50	14	DCLD
	25	F	40	Bilateral	Round/Oval	Diffuse	>50	11	DCLD
	26	F	42	Bilateral	Round	Diffuse	>50	20	DCLD
	27	F	65	Bilateral	Round/Oval	Diffuse	>50	13	DCLD
	28	F	59	Bilateral	Round/Oval	Scattered distribution	20-50	12	DCLD
	29	F	42	Bilateral	Round/Oval	lower dom	11-20	12	DCLD
	30	F	73	Bilateral	Round/Oval	lower dom	11-20	56	DCLD
	31	M	65	Bilateral	Round/Oval	Scattered distribution	11-20	14	DCLD
	32	M	55	Unilateral	Round	Scattered distribution	3-10	9	DCLD
	33	F	54	Bilateral	Round/Oval/Irregular	Diffuse	>50	26	DCLD
	34	F	54	Bilateral	Round	Diffuse	>50	6	DCLD
	35	M	34	Bilateral	Round/Oval	Diffuse	>50	8	DCLD
	36	F	58	Bilateral	Round/Oval	Diffuse	>50	17	DCLD
	37	M	33	Bilateral	Irregular	Upper dom	11-20	99	DCLD
	38	M	66	Bilateral	Round/Oval/Irregular	Diffuse	>50	22	DCLD
	39	F	56	Bilateral	Round/Oval	Diffuse	>50	12	DCLD
	40	M	37	Bilateral	Round/Oval	Diffuse	20-50	4	DCLD
	41	F	58	Bilateral	Round/Oval	Diffuse	20-50	13	DCLD
	Definition of abbreviations: DCLD indicates diffuse cystic lung disease；# indicates the number of cysts; mm indicates millimeters.
